# Supplementary material for: Activation of PI3K/Akt Signaling Pathway in Rat Hypothalamus Induced by an Acute Oral Administration of D-Pinitol
Source: Nutrients. 2021 Jun 30;13(7):2268. doi: 10.3390/nu13072268 (PMC8308282; doi:10.3390/nu13072268)
Supplement: Supplementary file 1 [file nutrients-13-02268-s001.zip]

Archive with 1 entries (1 files):
- nutrients-1267328-supplementary.pdf
